# Supplementary material for: Surficial N+ charge density indicating antibacterial capacity of quaternary ammonium resins in water environment
Source: PLoS One. 2020 Sep 30;15(9):e0239941. doi: 10.1371/journal.pone.0239941 (PMC7526928; doi:10.1371/journal.pone.0239941)
Supplement: S1 Text — (TXT) [file pone.0239941.s002.txt]

Supporting Information for this study is provided and includes 3 informational tables of the characteristic parameters of QARs, optimum detection time of surficial N+ charge density and optimum detection dosage of surficial N+ charge density, and 1 figure of FT-IR spectra of the resins of Py-0, Py-1C and Py-6C.
